# Supplementary material for: Region-specific glucocorticoid receptor promoter methylation has both positive and negative prognostic value in patients with estrogen receptor-positive breast cancer
Source: Clin Epigenetics. 2019 Nov 1;11:155. doi: 10.1186/s13148-019-0750-x (PMC6825343; doi:10.1186/s13148-019-0750-x)
Supplement: Supplementary file 1 — Additional file 1: Table S1. Primers for quantitative Methylation-Specific PCR (qMSP). [file 13148_2019_750_MOESM1_ESM.xlsx]

## Sheet: Table S1
Table S1. Primers for quantitative Methylation-Specific PCR (qMSP)
Primer name	Primer sequence (5' to 3')	NR3C1 target region	Amplicon size (bp)
W2W1 M	Fwd: CGGTTTAGGTTATTCGCGATCGC	-4667 to -4453	214
	Rev: ACCTAATCCTACTCGAACGCTC
W2W1 U	Fwd: TGGTTTAGGTTATTTGTGATTGT	-4667 to -4453	214
	Rev: ACCTAATCCTACTCAAACACTC
GR5 M	Fwd: TTTTGAAGTTTTTTTAGAGGGC	-3501 to -3433	68
	Rev: GATACCGCAACGTCTCGAC
GR5 U	Fwd: TTGAAGTTTTTTTAGAGGGTGT	-3499 to -3430	69
	Rev: AACAATACCACAACATCTCAAC
M1M1 M	Fwd: GCGTCGTGGCGTCGTTTTTATTC	-2857 to -2632	225
	Rev: TCCCGATCCCAACTACTTCGACC
M1M1 U	Fwd: GTGTTGTGGTGTTGTTTTTATTT	-2857 to -2632	225
	Rev: TCCCAATCCCAACTACTTCAACC
C1C1 M	Fwd: CGGGAGTTCGAGTTATCGTTTGTTC	-2725 to -2581	144
	Rev: TCCGCCCCGCGCCGAACTCCGC
C1C1 U	Fwd: TGGGAGTTTGAGTTATTGTTTGTTT	-2725 to -2581	144
	Rev: TCCACCCCACACCAAACTCCAC
GR10 M	Fwd: TTTTTGTTAGAGGTAAGAAGCGA	-2383 to -2300	83
	Rev: AATTATCTCCGATCCCAACG
GR10 U	Fwd: TTTTTGTTAGAGGTAAGAAGTGA	-2383 to -2300	83
	Rev: AATTATCTCCAATCCCAACAAC
GR11 M	Fwd: CGCGTGAGGGTGTATACG	-1869 to -1817	52
	Rev: CGCAATCTCCAAATTACGAA
GR11 U	Fwd: GGGGTGTGTGAGGGTGTATAT	-1873 to -1816	57
	Rev: CCACAATCTCCAAATTACAAA
Differences between methylated-(M) and unmethylated-(U) specific primers, indicating CpG dinucleotides in the unconverted sequence are underlined.
NR3C1 target region refers to the 3′ location upstream of ATG, following the numbering of [27].
