# Supplementary material for: Region-specific glucocorticoid receptor promoter methylation has both positive and negative prognostic value in patients with estrogen receptor-positive breast cancer
Source: Clin Epigenetics. 2019 Nov 1;11:155. doi: 10.1186/s13148-019-0750-x (PMC6825343; doi:10.1186/s13148-019-0750-x)
Supplement: Supplementary file 2 — Additional file 2: Table S2. Genomic coordinates for all GR promoter methylation primers and probes. [file 13148_2019_750_MOESM2_ESM.xlsx]

## Sheet: Table S2
Table S2. Genomic coordinates for all GR promoter methylation primers and probes
Genomic Coordinates (hg19, chromosome 5)	HM450K Probe	MeDIP-qPCR		qMSP	GR Bisulfite NGS Region	GR Sequences Corresponding to Region A (CG1-CG17), Region C (CG1-CG10) and Region U (CG1-CG13)
142815469	cg12466613
142815463	cg07589972
142814935	cg26720913
142814827	cg08818984
142788776	cg07528216
142786405	cg27345592
142785258	cg13648501
142785071				W2W1 Fwd
142785063					T
142784983	cg14558428
142784967
142784912					W
142784857				W2W1 Rev
142784811
142784721	cg21702128
142784691		GR D-J
142784523	cg10847032
142784463	cg16335926
142784450			GR J-E
142784442					P
142784431
142784382	cg18849621
142784340
142784223	cg26464411
142784168
142784044					A	TTCTCTCCCAGTGCGAGAGCGCGGCGGCGGCAGCTGAAGACCCGGCCGCCCAGATGATGCGGTGGTGGGGGACCTGCCGGCACGCGACTCCCCCCGGGCCCAAAGTACGTATGCGCCGACCCCCGCTATCCCGTCCCTTCCCTGAA
142783953		GR B
142783905				GR5 Fwd
142783899
142783844	cg18068240
142783838				GR5 Rev
142783786					L
142783743
142783678
142783639	cg15645634
142783621	cg15910486
142783570	cg17860381
142783386	cg18019515
142783384	cg11152298
142783380	cg00629244
142783272		GR C
142783261				M1M1 Fwd
142783131					C	GACGGGAGCCCGAGTCACCGCCTGCCCGTCGGGGACGGATTCTGTGGGTGGAAGGAGACGCCGCAGC*CGGAGCG
142783129				C1C1 Fwd
142783069
142783058						*D region begins (142,783,064)
142783036				M1M1 Rev	D
142782985				C1C1 Rev
142782962
142782827	cg18146873
142782819					U	CGGGAACTGCGGACGGTGGCGGGCGAGCGGCTCCTCTGCCAGAGGTAAGAAGCGAGGCGGGAGGGGGCCGGGGCGCGCTCGCTCCCCCG
142782791	cg20753294
142782787				GR10 Fwd
142782731
142782705				GR10 Rev
142782698		GR C-H
142782654					F
142782552
142782421			GR H
142782416	cg17617527
142782401
142782273				GR11 Fwd
142782222				GR11 Rev
142782200
142782073	cg06521673
142781737	cg06952416
142781723	cg27122725
142781532	cg18998365
142781499	cg07733851
142780694	cg08845721
142780254	cg17342132
142779553	cg06613263
142776275	cg27107893
142757313	cg25535999
142757012	cg16586394
142740315	cg18484679
142658829	cg23273257
hg 19 genomic coordinates are shown for all HM450K probes, MeDIP-qPCR target regions from [24], qMSP primers, and all sequenced regions from the GR bisulfite sequencing assay.
Sequences for GR bisulfite sequencing region A and region C (from Figure 4B) and for region U are shown with CpGs highlighted in bold and underlined. Region D overlaps with region C for 7 nucleotides and this is indicated with a *.
