# Supplementary material for: Region-specific glucocorticoid receptor promoter methylation has both positive and negative prognostic value in patients with estrogen receptor-positive breast cancer
Source: Clin Epigenetics. 2019 Nov 1;11:155. doi: 10.1186/s13148-019-0750-x (PMC6825343; doi:10.1186/s13148-019-0750-x)
Supplement: Supplementary file 3 — Additional file 3: Table S3. GR methylation in U and C regions for patients by outcome. [file 13148_2019_750_MOESM3_ESM.xlsx]

## Sheet: Table S3
Table S3. GR methylation in U and C regions for patients by outcome
GR Methylation Status	Death		Relapse		No Event
	N	%	N	%	N	%
U methylated	20	35.7143	24	27.907	21	17.2131
C methylated	6	10.7143	10	11.6279	23	18.8525
U and C methylated	0	0	1	1.16279	8	6.55738
Unmethylated (both U and C)	30	53.5714	50	58.1395	69	56.5574
Total	56		86		122
The 208 patient study cohort had 86 patients relapse, 56 of whom died, and 122 patients with no event.
There were 2 patients with missing methylation data (1 relapse without U data and 1 no event without C data)
