# Supplementary material for: Region-specific glucocorticoid receptor promoter methylation has both positive and negative prognostic value in patients with estrogen receptor-positive breast cancer
Source: Clin Epigenetics. 2019 Nov 1;11:155. doi: 10.1186/s13148-019-0750-x (PMC6825343; doi:10.1186/s13148-019-0750-x)
Supplement: Supplementary file 4 — Additional file 4: Table S4. Association of GR methylation and clinical characteristics in MA.12 GR methylation study patients. [file 13148_2019_750_MOESM4_ESM.xlsx]

## Sheet: Table S4
Table S4. Association of GR methylation and clinical characteristics in MA.12 GR methylation study patients
Characteristic	GR bisulfite sequencing region
	A						C						D						F						L						P						U						W
	Methylated		Unmethylated		χ2	P	Methylated		Unmethylated		χ2	P	Methylated		Unmethylated		χ2	P	Methylated		Unmethylated		χ2	P	Methylated		Unmethylated		χ2	P	Methylated		Unmethylated		χ2	P	Methylated		Unmethylated		χ2	P	Methylated		Unmethylated		χ2	P
	N	%	N	%			N	%	N	%			N	%	N	%			N	%	N	%			N	%	N	%			N	%	N	%			N	%	N	%			N	%	N	%
Age
≤ 45 years	31	68.8889	85	59.0278	1.406	0.236	27	64.2857	97	58.7879	0.421	0.516	23	57.5	98	60.4938	0.12	0.729	42	63.6364	83	58.8652	0.428	0.513	25	62.5	95	59.7484	0.101	0.751	18	56.25	104	60.8187	0.235	0.628	31	57.4074	93	60.7843	0.189	0.663	30	63.8298	91	57.9618	0.516	0.473
> 45 years	14	31.1111	59	40.9722			15	35.7143	68	41.2121			17	42.5	64	39.5062			24	36.3636	58	41.1348			15	37.5	25	15.7233			14	43.75	67	39.1813			23	42.5926	60	39.2157			17	36.1702	66	42.0382
Stage (pathological)
I	3	6.66667	9	6.25	0.174	1	2	4.7619	10	6.06061	0.532	0.802	2	5	10	6.17284	1.856	0.43	3	4.54545	9	6.38298	0.248	0.946	0	0	12	7.54717	7.961	0.014	2	6.25	10	5.84795	1.493	0.438	2	3.7037	10	6.53595	0.849	0.646	1	2.12766	11	7.00637	1.361	0.506
II	39	86.6667	123	85.4167			38	90.4762	141	85.4545			37	92.5	137	84.5679			58	87.8788	121	85.8156			33	82.5	138	86.7925			26	81.25	149	87.1345			49	90.7407	130	84.9673			42	89.3617	134	85.3503
III	3	6.66667	12	8.33333			2	4.7619	14	8.48485			1	2.5	15	9.25926			5	7.57576	11	7.80142			7	17.5	9	5.66038			4	12.5	12	7.01754			3	5.55556	13	8.49673			4	8.51064	12	7.64331
Pathological T stage
T1	22	48.8889	64	44.4444	0.29	0.869	19	45.2381	71	43.0303	0.48	0.836	17	42.5	72	44.4444	2.146	0.333	28	42.4242	62	43.9716	0.458	0.806	18	45	68	42.7673	3.838	0.153	15	46.875	73	42.6901	1.871	0.384	21	38.8889	68	44.4444	1.182	0.61	21	44.6809	67	42.6752	1.04	0.587
T2	20	44.4444	68	47.2222			21	50	80	48.4848			22	55	75	46.2963			34	51.5152	67	47.5177			16	40	81	50.9434			13	40.625	86	50.2924			30	55.5556	72	47.0588			21	44.6809	79	50.3185
T3/T4	3	6.66667	12	8.33333			2	4.7619	14	8.48485			1	2.5	15	9.25926			4	6.06061	12	8.51064			6	15	10	6.28931			4	12.5	12	7.01754			3	5.55556	13	8.49673			5	10.6383	11	7.00637
Nodal status
Node negative	6	13.3333	18	12.5	2.856	0.427	11	26.1905	17	10.303	7.001	0.064	5	12.5	21	12.963	0.826	0.843	9	13.6364	18	12.766	2.853	0.405	0	0	27	16.9811	11.458	0.007	6	18.75	22	12.8655	2.469	0.473	7	12.963	21	13.7255	0.292	0.974	7	14.8936	21	13.3758	1.725	0.641
1-3 nodes	32	71.1111	88	61.1111			22	52.381	107	64.8485			24	60	103	63.5802			39	59.0909	91	64.539			27	67.5	96	60.3774			18	56.25	108	63.1579			33	61.1111	96	62.7451			26	55.3191	101	64.3312
4-9 nodes	5	11.1111	32	22.2222			7	16.6667	35	21.2121			10	25	31	19.1358			17	25.7576	25	17.7305			12	30	29	18.239			8	25	33	19.2982			12	22.2222	30	19.6078			12	25.5319	29	18.4713
10+ nodes	2	4.44444	6	4.16667			2	4.7619	6	3.63636			1	2.5	7	4.32099			1	1.51515	7	4.96454			1	2.5	7	4.40252			0	0	8	4.67836			2	3.7037	6	3.92157			2	4.25532	6	3.82166
Chi-square test was used for comparing variables with > 5 for all groups, otherwise Fisher's exact test was used. P-values < 0.05 are shown in bold.
