# Supplementary material for: Region-specific glucocorticoid receptor promoter methylation has both positive and negative prognostic value in patients with estrogen receptor-positive breast cancer
Source: Clin Epigenetics. 2019 Nov 1;11:155. doi: 10.1186/s13148-019-0750-x (PMC6825343; doi:10.1186/s13148-019-0750-x)
Supplement: Supplementary file 5 — Additional file 5: Table S5. Association of GR methylation groups (based on methylation of C and U promoter regions) and clinical characteristics in MA.12 GR methylation study patients. [file 13148_2019_750_MOESM5_ESM.xlsx]

## Sheet: Table S5
Table S5. Association of GR methylation groups (based on methylation of C and U promoter regions) and clinical characteristics in MA.12 GR methylation study patients
Characteristic	C methylated		Both C and U unmethylated		U methylated, no C methylation		χ2	P
	N	%	N	%	N	%
Age
≤ 45 years	27	64.2857	70	58.8235	26	57.7778	0.474	0.789
> 45 years	15	35.7143	49	41.1765	19	42.2222
Stage (pathological)
I	2	4.7619	8	6.72269	2	4.44444	2.105	0.726
II	38	90.4762	99	83.1933	41	91.1111
III	2	4.7619	12	10.084	2	4.44444
Pathological T stage
T1	19	45.2381	55	46.2185	15	33.3333	5.551	0.276
T2	21	50	52	43.6975	28	62.2222
T3/T4	2	4.7619	12	10.084	2	4.44444
Nodal status
Node negative	11	26.1905	11	9.2437	6	13.3333	7.712	0.236
1-3 nodes	22	52.381	78	65.5462	28	62.2222
4-9 nodes	7	16.6667	26	21.8487	9	20
10+ nodes	2	4.7619	4	3.36134	2	4.44444
Chi-square test was used for comparing variables with > 5 for all groups, otherwise Fisher's exact test was used.
